# Supplementary material for: Evaluation of Four Humanized NOD-Derived Mouse Models for Dengue Virus-2 Infection
Source: Pathogens. 2024 Jul 30;13(8):639. doi: 10.3390/pathogens13080639 (PMC11357684; doi:10.3390/pathogens13080639)
Supplement: Supplementary file 1 [file pathogens-13-00639-s001.zip]

Archive with 1 entries (1 files):
- pathogens-3101751-supplementary.docx
